# Supplementary material for: Core–Shell Interface Engineering Strategies for Modulating Energy Transfer in Rare Earth-Doped Nanoparticles
Source: Nanomaterials (Basel). 2024 Aug 7;14(16):1326. doi: 10.3390/nano14161326 (PMC11357452; doi:10.3390/nano14161326)
Supplement: Supplementary file 1 [file nanomaterials-14-01326-s001.zip]

Archive with 1 entries (1 files):
- nanomaterials-3138754-supplementary.pdf
